# Supplementary material for: Double Peptide-Functionalized Carboxymethyl Chitosan-Coated Liposomes Loaded with Dexamethasone as a Potential Strategy for Active Targeting Drug Delivery
Source: Int J Mol Sci. 2025 Jan 22;26(3):922. doi: 10.3390/ijms26030922 (PMC11816442; doi:10.3390/ijms26030922)
Supplement: Supplementary file 1 [file ijms-26-00922-s001.zip]

Archive with 1 entries (1 files):
- ijms-3385233-supplementary.pdf
